# Supplementary material for: Computational prediction of the Crc regulon identifies genus-wide and species-specific targets of catabolite repression control in Pseudomonas bacteria
Source: BMC Microbiol. 2010 Nov 25;10:300. doi: 10.1186/1471-2180-10-300 (PMC3003667; doi:10.1186/1471-2180-10-300)
Supplement: Additional file 1 — Crc candidates identified in every Pseudomonas spp. List of every locus bearing a Crc motif in P. aeruginosa, P. fluorescens, P. putida and P. syringae species. The numbers under strain names on the left indicate the locus id, according to Genbank annotation, of the locus with the A-rich motif in the upstream region. The numbers under the strain names on the right indicate the position of the A-rich motif relative to the origin of translation. [file 1471-2180-10-300-S1.XLS]

## Sheet: Sheet1
		Locus id													Position relative to origin of translation
Gene name	Function	PAO1	PA14	PA7	LESB58	Pf0-1	Pf-5	SBW25	KT2440	F1	W619	B728a	DC3000		PAO1	PA14	PA7	LESB58	Pf0-1	Pf-5	SBW25	KT2440	F1	W619	B728a	DC3000
coxB	cytochrome c oxidase, subunit II	105	1290	180	1061	79	61	58	103	119	122				-25	-25	-49	-25	-26	-26	-26	-26	-26	-26
coxA	cytochrome c oxidase, subunit I	106	1300	181	1071										-20	-20	-20	-20
	hypothetical protein	112	1360	187	1131										-19	-19	-19	-19
	probable short chain dehydrogenase	117	1430	192	1181										-29	-29	-30	-29
	probable dicarboxylate transporter	119	1460	194	1201										-51	-51	-66	-51
gabP	gamma-aminobutyrate permease	129	1580	205	1301										-24	-24	-24	-24
	beta-alanine--pyruvate transaminase	132	1620	208	1331										-25	-25	-25	-25
	probable transcriptional regulator	133	1640	209	1341										-7	-7	-7	-7
	probable porin	189	2370	268	1901										-8	-8	-8	-8
pntB	pyridine nucleotide transhydrogenase, beta subunit	196	2470	277	1971	112	113	111	155	173	5072				-32	-32	-32	-32	-41	-44	-41	-35	-35	-41
	malonate transporter MadL	215	2630	299	2101							449	5080		-39,-7	-39,-7	-40,-7	-39,-7							-42,-10	-42,-10
	hypothetical protein	234	2890	320	2311										-32	-32	-32	-32
	probable porin	240	2980	324	2371				1383	4340	1023				-23	-23	-23	-23				-22	-22	-25
gpuP	3-guanidinopropionate transport protein	287	3760	378	2831										-25	-25	-25	-25
spuI	probable glutamine synthetase	296	3860	387	2921										-20	-20	-20	-20
spuD	polyamine transport protein	300	3920	391	2961				5181	5088	282				-22	-22	-22	-22				-24	-24	-25
	probable ATP-binding component of ABC transporter	326	4250	289	3221										-35	-35	-63	-35
	hypothetical protein	365	4790	459	3621	5346	5866	5789							-7	-7	-7	-7	-10	-10	-10
	conserved hypothetical protein	383	5010	482	3801										-45	-45	-45	-45
metF	5,10-methylenetetrahydrofolate reductase	430	5590	530	4281										-19	-19	-43	-19
dht	dihydropyrimidinase	441	5770	543	4391										-53	-53	8	-53
	probable glutathione S-transferase	473	6190	579	4691										-21	-21	-21	-21
	probable permease	476	6230	582	4721										-60	-60	-60	-60
	conserved hypothetical protein	534	6960	637	5321										-33	-33	-33	-33
	hypothetical protein	585	7630	728	5821										-31	-31	-30	-31
	probable two-component response regulator	601	7840	745	5981										-44	-44	-44	-44
	probable binding protein component of ABC transporter	604	7870	748	6011				412	446	4790				-7	-7	-7	-7				-7	-7	-7
	hypothetical protein	692	55380	4818	46381										-34	-34	-34	-34
sdsA1	SDS hydrolase SdsA1	740	54700	4780	46031										-21	-21	-21	-21
	hypothetical protein	754	54540	4766	45891				1418	4303	1058	3966	4232		-24	-24	-27	-24				-26	-29	-26	-29	-29
opdH	cis-aconitate porin OpdH	755	54520	4765	45881				1419	4302	1059				-25	-25	-25	-25				-29	-29	-28
putA	proline dehydrogenase PutA	782	54170	4737	45611										-31	-31	-31	-31
putP	sodium/proline symporter PutP	783	54150	4736	45601	453	496	452	4946	4818	522				-25	-25	-25	-25	-26	-25	-26	-24	-24	-27
	probable amino acid permease	789	54040	4729	45531	4561	4906	1103	1059	1100	1089				-23	-23	-23	-23	-24	-25	-25	-25	-25	-25
prpD	propionate catabolic protein PrpD	792	54000	4727	45501										-70	-70	-70	-70
oruR	transcriptional regulator OruR	831	53520	4690	45121										-14	-14	-14	-14
ackA	acetate kinase	836	53470	4684	44821										-28	-28	-28	-28
plcH	hemolytic phospholipase C precursor	844	53360	4676	44741										-54	-54	-54	-54
bolA	morphogene protein BolA	857	53190	4662	44611	4091	4326	4312							-25	-25	-25	-25	-24	-24	-18
hpd	4-hydroxyphenylpyruvate dioxygenase	865	53070	4652	44511										-23	-23	-23	-23
aroP2	aromatic amino acid transport protein AroP2	866	53050	4651	44501				4495	1417	3784				-33	-33	-33	-33				-25	-25	-25
phhA	phenylalanine-4-hydroxylase	872	52990	4644	44441	1499	1611	4458	4490	1424	3779				-43	-43	-43	-43	-34	-32	-31	-30	-30	-30
	probable C4-dicarboxylate-binding periplasmic protein	884	52840	4630	44321										-22	-22	-22	-22
acsA	acetyl-coenzyme A synthetase	887	52800	4627	44291	4293	4522	4766	4487	1428	3776	3572	1825		-35	-35	-35	-35	-30	-30	-30	-30	-30	-30	-29	-29
	hypothetical protein	948	52000	4561	43671										10	10	10	10
oprD	Basic amino acid, basic peptide and imipenem outer membrane porin OprD precursor	958	51880	4550	43561										-69	-69	-67	-69
mucK	cis,cis-muconate transporter MucK	1019	51150	4365	43061										-10	-10	-10	-10
	probable transporter	1051	50770	4328	42721										-19	-19	-19	-19
	hypothetical protein	1069	50570	4308	42531										-41	-41	-41	-41
	probable major facilitator superfamily (MFS) transporter	1144	49610	4233	41751										-45	-45	-45	-45
	probable transcriptional regulator	1182	49150	4197	41391										-18	-18	-18	-18
	probable 2-hydroxyacid dehydrogenase	1296	47440	4095	38861										-57	-57	-57	-57
ggt	gamma-glutamyltranspeptidase precursor	1338	46960	4047	38431				4659	4521	777				-21	-21	-21	-21				-26	-26	-26
	probable binding protein component of ABC transporter	1342	46910	4043	38391	4535	4871	1139	1071	1112	1100				-33	-33	-33	-33	-27	-28	-28	-27	-30	-30
	hypothetical protein	1354	46770	4029	38271										-19	-19	-19	-19
aphA	acetylpolyamine aminohydrolase	1409	46230	3930	40041	5631	6145	6061	5340	5249	133				-28	-28	-29	-28	-8	-9	-9	-7	-7	-7
	probable transporter	1419	46100	3920	39941										7	7	7	7
lasR	transcriptional regulator LasR	1430	45960	3898	39841										-17	-17	-17	-17
	probable amino acid permease	1485	45240	3841	39271										-23	-23	-23	-23
	conserved hypothetical protein	1499	45030	3833	39131	1595	1698	1800	4300	1569	3625				-22	-22	-22	-22	-26	-23	-29	-24	-24	-24
	probable transcriptional regulator	1504	44980	3827	39071										-14	-14	-14	-14
	probable transporter	1507	44950	3824	39041	1701	4371	4364	4290	1578	3616				-26	-26	-26	-26	-27	-26	-26	-26	-26	-26
	probable transporter	1519	44800	3815	38911	1711	4364	4355	4284	1584	3610				-29	-29	-29	-29	-32	-32	-29	-31	-31	-33
xdhA	xanthine dehydrogenase	1524	44710	3809	38041	1797	1889	4592	4278	1590	3604				-29	-28	-29	-29	-30	-30	-30	-32	-32	-32
	hypothetical protein	1542	44510	3790	37861										-20	-20	-19	-20
	probable AMP-binding enzyme	1617	43610	3656	37101										-23	-23	-23	-23
	probable transporter	1650	43170	3622	36771										-10	-10	-10	-10
	hypothetical protein	1763	41760	3544	35661										-31	-31	-28	-31
	probable enoyl-CoA hydratase/isomerase	1821	40980	3475	35061										-53	-53	-53	-53
qscR	quorum-sensing control repressor	1898	39980	3386	34261										-69,-59	-69,-59	-62	-69,-59
	hypothetical protein	1974	39000	3321	33491										4	4	4	4
exaA	quinoprotein alcohol dehydrogenase	1982	38860	3312	33401										6	6	6	6
exaB	cytochrome c550	1983	38850	3311	33391										4	4	4	4
	probable iron-containing alcohol dehydrogenase	1991	38750	3303	33321										-22	-22	-22	-22
dhcR	DhcR, transcriptional regulator	1998	38680	3296	33251										-12	-12	-12	-12
	conserved hypothetical protein	2002	38610	3291	33211										-28	-28	-28	-28
	conserved hypothetical protein	2004	38580	3285	33191	3078	3575	2629	3074	2650	2717				-69	-69	-69	-69	-26	-28	-28	-32	-32	-31
	probable major facilitator superfamily (MFS) transporter	2006	38560	3283	33171										-24	-24	-24	-24
	probable glutamine synthetase	2040	38140	3247	32821	5408	5930	5849	5184	5091	279	4868	5310		-20	-20	-20	-20	-20	-20	-20	-20	-20	-20	-20	-20
	probable amino acid permease	2041	38130	3246	32811										-29	-29	-29	-29
kynB	kynurenine formamidase, KynB	2081	37590	3206	32401										-7	-7	-7	-7
	probable porin	2213	36090	3076	31121										-10	-10	-10	-10
	probable major facilitator superfamily (MFS) transporter	2214	36080	3075	31111										-25	-25	-26	-25
	probable AGCS sodium/alanine/glycine symporter	2252	35460	2989	30521				496	530	551	5052	5500		-23	-23	-23	-23				-27	-27	-27	-10	-10
ptxS	transcriptional regulator PtxS	2259	35370	2981	30451	2900	2721	2716							-31	-31	-31	-31	-18	-19	-19
	probable 2-ketogluconate transporter	2262	35330	2978	30421										-32	-32	-32	-32
	probable transcriptional regulator	2332	34450	2927	29711										-61	-61	-61	-61
	probable binding protein component of ABC maltose/mannitol transporter	2338	34420	2925	29651	2640	3070	2745				2440	2707		-53	-53	-53	-53	-53	-54	-53				-53	-53
	hypothetical protein	2474	32640	2763	28221										-24	-24	-24	-24
	probable cytochrome c	2482	32530	2756	28141										-30	-30	-30	-30
opdT	tyrosine porin OpdT	2505	32270	2734	27901										-37	-37	-13	-37
catA	catechol 1,2-dioxygenase	2507	32240	2732	27881										-23	-23	-23	-23
xylX	toluate 1,2-dioxygenase alpha subunit	2518	32080	2719	27771				3161	2554	2710				-25	-25	-25	-25				-25	-25	-25
	probable Resistance-Nodulation-Cell Division (RND) efflux membrane fusion protein precursor	2528	31870	2708	27661										-10	-10	-10	-10
	probable transcriptional regulator	2551	31560	2685	27431										-30	-30	-30	-30
	probable AMP-binding enzyme	2555	31500	2681	27391										-24	-24	-25	-24
nuoK	NADH dehydrogenase I chain K	2646	29890	2560	24591										-53	-53	-53	-53
	conserved hypothetical protein	2682	29420	3956	24221										-27	-27	-27	-27
	probable hydrolase	2745	28630	2502	23381										-26	-26	-26	-26
	probable outer membrane protein precursor	2760	28400	2476	23181										-9	-9	-9	-9
	conserved hypothetical protein	2776	28180	2456	22981										-24	-24	-24	-24
	hypothetical protein	2779	28140	2453	22951										6	6	6	6
lipA	lactonizing lipase precursor	2862	27100	2292	22021										4	4	4	4
	probable chemotaxis transducer	2867	27000	2287	21971										-16	-16	-16	-16
atuA	expressed protein with apparent function in citronellol catabolism	2886	26750	2268	21781										-7	-7	-7	-7
atuE	putative isohexenylglutaconyl-CoA hydratase	2890	26690	2264	21741										-35	-35	-35	-35
	probable aminopeptidase	2939	26020	2223	21241										7	7	7	7
aroP1	aromatic amino acid transport protein AroP1	3000	25270	2159	20621										-36	-36	-36	-36
	probable transcriptional regulator	3027	24920	2131	20331										-13	-13	-13	-13
	probable porin	3038	24790	2101	20221										-7	-7	-7	-7
	hypothetical protein	3080	24310	2059	19801										-25	-25	-37	-25
xcpS	general secretion pathway protein F	3102	24010	2031	19581										-7	-7	-7	-7
	probable transcriptional regulator	3135	23540	1993	19241										-7	-7	-7	-7
himD	integration host factor beta subunit	3161	23340	1968	19071							3641	1751		-17	-17	-17	-17							-17	-17
gltS	glutamate/sodium ion symporter, GltS	3176	23160	1953	18921										-20	-20	-20	-20
zwf	glucose-6-phosphate 1-dehydrogenase	3183	23070	1947	18851	4363	4610	4838							-8	-8	-8	-8	-13	-13	-13
oprB	Glucose/carbohydrate outer membrane porin OprB precursor	3186	23030	1943	18821	4366	4613	4842	1019	1057	4205	1117	1296		7	7	7	7	-39,-26,4	-27	-63,-27	-25	-25	-25	-27	-27
	probable binding protein component of ABC sugar transporter	3190	22980	1939	18781	4370	4617	4846	1015	1053	4209	1113	1292		-24	-24	-24	-24	-24	-22	-22	-21	-21	-21	-22	-22
edd	phosphogluconate dehydratase	3194	22910	1934	18741										-36	-36	-36	-36
	probable transcriptional regulator	3215	22640	1911	18521										-15	-15	-15	-15
	conserved hypothetical protein	3235	22340	1890	18321	1607	1711	1813	1742	3977	1292	3757	1623		-7	-7	-7	-7	-34,-7	-7	-35,-7	-7	-7	-7	-7	-7
	probable transporter	3264	21780	1857	18031										-17	-17	-17	-17
	conserved hypothetical protein	3283	21580	1837	17831										-33	-33	-33	-33
fadD2	long-chain-fatty-acid--CoA ligase	3300	21340	1824	17661	4354	4599	4830	4550	1339	3845	3836	4098		-8	-8	-8	-8	-7	-7	-7	-11	-11	-11	-7	-7
amiE	aliphatic amidase	3366	20560	1764	16981										-26	-26	-26	-26
	hypothetical protein	3422	19810	1704	16381										6	6	6	6
metG	methionyl-tRNA synthetase	3482	19050	1644	15301										-64	-64	-64	-64
	hypothetical protein	3515	18860	1632	15181										-7	-7	-7	-7
	hypothetical protein	3518	18820	1629	15151										-21	-21	-21	-21
argF	ornithine carbamoyltransferase, anabolic	3537	18610	1609	14961										-21	-21	-21	-21
alg8	alginate biosynthesis protein Alg8	3541	18565	1604	14921										-56	-47	-47	-56
algF	alginate o-acetyltransferase AlgF	3550	18410	1595	14831										-25	-25	-25	-25
	probable acetyl-coa synthetase	3568	18150	1576	14651				2351	3345	1791				-26	-26	-26	-26				-30	-30	-30
mmsA	methylmalonate-semialdehyde dehydrogenase	3570	18120	1574	14631										-37	-37	-37	-37
	probable porin	3588	17890	1554	14461										4	4	4	4
	probable transcriptional regulator	3594	17790	1548	14401										-52,-33	-52,-33	-51,-32	-52,-33
	conserved hypothetical protein	3598	17730	1543	14371										-17	-17	-17	-17
recA	RecA protein	3617	17530	1523	14181	1175	1231	1189	1629	4088	4030	1378	4033		10	10	10	10	10	10	10	10	10	10	10	10
eno	enolase	3635	17320	1504	14001										-7	-7	-7	-7
	probable major facilitator superfamily (MFS) transporter	3709	16410	1427	12731	3359	2486	2159	57	73	76				-37	-37	-37	-37	-34	-34	-34	-46	-46	-46
	conserved hypothetical protein	3755	15850	1363	12251										-14	-14	-14	-14
	N-Acetyl-D-Glucosamine phosphotransferase system transporter	3760	15790	1358	12201										4	4	4	4
	N-Acetyl-D-Glucosamine phosphotransferase system transporter	3761	15780	1357	12191	1003	1078	5028							-23	-23	-22	-23	-25	-24	-26
	probable AMP-binding enzyme	3860	14060	1245	11141										-15	-15	-15	-15
	probable 2-hydroxyacid dehydrogenase	3896	13500	1209	10811										4	4	4	4
	hypothetical protein	3923	13130	1184	10541	4708	5116	923	765	792	4424	991	1149		-28	-28	-28	-28	-27	-27	-27	-27	-27	-27	-27	-27
	hypothetical protein	3959	12650	1150	10161										-29	-29	-30	-29
	probable hydrolase	4008	11990	1101	9681										-37	-37	-37	-37
	hypothetical protein	4009	11980	1100	9671										-19	-19	-19	-19
	probable transport protein	4023	11790	1083	9531				544	583	596				-26	-26	-24	-26				-22	-22	-22
	probable transcriptional regulator	4070	11240	1031	9061										-37	-37	-37	-37
	probable amino acid permease	4072	11210	1029	9041										-39	-39	-39	-39
	hypothetical protein	4090	11010	1009	8861										-59	-59	-58	-59
hpaA	4-hydroxyphenylacetate 3-monooxygenase large chain	4091	11000	1007	8851										-23	-23	-20	-23
	probable transcriptional regulator	4094	10940	1004	8791										-10	-10	-10	-10
	probable major facilitator superfamily (MFS) transporter	4096	10910	1001	8771										10	10	10	10
	probable porin	4137	10440	953	8341										-26	-26	-26	-26
acoR	transcriptional regulator AcoR	4147	10290	941	7801										-30	-30	-30	-30
	probable dehydrogenase E1 component	4150	10260	937	7771										-9	-9	-9	-9
acoB	acetoin catabolism protein AcoB	4151	10250	936	7761										-22	-22	-22	-22
rplR	50S ribosomal protein L18	4247	9010	853	6811	5063	5566	5511	470	503	4733	4532	642		-22	-22	-22	-22	-22	-22	-22	-22	-22	-22	-22	-22
tufB	elongation factor Tu	4277	8830	835	6631	5081	5584	5529	452	485	4751	4550	624		8	-44	-44	-44	-45,8	-48,8	-44,8	-41,8	-41,8	-41,8	-45,8	-45,8
	probable ATP-binding component of ABC transporter	4461	57930	5034	48401	858	916	883	953	992	4262	4146	4452		-17	-17	-17	-17	-29	-32	-17	-18	-18	-18	-36	-36
	probable phosphoryl carrier protein	4466	57980	5039	48451										-24	-24	-24	-24
	hypothetical protein	4471	58040	5085	48501										-46,-38	-46,-38	-46,-38	-46,-38
	probable metallopeptidase	4498	58375	5112	48781										-8	-8	-8	-8
	probable binding protein component of ABC transporter	4500	58390	5114	48801										-22	-22	-22	-22
opdD	Glycine-glutamate dipeptide porin OpdP	4501	58410	5115	48811										-21	-21	-39	-21
	probable permease of ABC transporter	4503	58440	5117	48831										-67	-67	-67	-67
	probable chemotaxis transducer	4520	58650	5137	49011	789	855	800							-23	-23	-23	-23	-34,-25	-64	-28
	hypothetical protein	4570	60480	5210	49531	4863	5332	5174	685	716	4500				-47	-47	-47	-47	-46	-45	-41	-45	-45	-44
	probable cytochrome c	4571	60490	5211	49541										-58	-58	-58	-58
	probable outer membrane protein precursor	4589	60730	5229	49731										-42	-42	4	-42
cstA	probable carbon starvation protein CstA	4606	60950	5246	49911	4883	5352	5333	4641	4503	798	4273	4638		4	4	4	4	-9,4	-9,4	4	4	4	4	-9,4	-9,4
	probable major facilitator superfamily (MFS) transporter	4654	61560	5303	50401										7	7	7	7
	hypothetical protein	4682	61940	5389	50681										-19	-19	-19	-19
acsB	acetyl-coenzyme A synthetase	4733	62630	5450	51181	4814	5281	5244							-19	-19	-19	-19	-20	-20	-20
lldP	L-lactate permease	4770	63080	5490	51551	753	817	5278	4735	4601	696				-25	-25	-25	-25	-24	-25	-27	-24	-24	-24
lipC	lipase LipC	4813	63620	5359	51981										4	4	-26	4
opdK	histidine porin OpdK	4898	64720	5621	52841										-7	-7	-7	-7
	probable major facilitator superfamily (MFS) transporter	4900	64750	5623	52861										-24	-24	-22	-24
vanA	vanillate O-demethylase oxygenase subunit	4904	64800	5628	52901				3736	2027	2045				-23	-23	-24	-23				-28	-29	-27
	probable binding protein component of ABC transporter	4913	64900	5638	52991										-53	-53	-40	-53
rnr	exoribonuclease RNase R	4937	65200	5664	53231										-25	-25	-25	-25
	probable enoyl-CoA hydratase/isomerase	4980	65840	5713	53681										-21	-21	-21	-21
	probable amino acid permease	4981	65850	5714	53691										-56	-56	-56	-56
	probable two-component response regulator	4983	65880	5717	53711										-37	-37	-34	-37
	hypothetical protein	4985	65920	5719	53731										-23	-23	-26	-23
pilM	type 4 fimbrial biogenesis protein PilM	5044	66660	5781	54341										-48	-48	-24	-48
	hypothetical protein	5052	66760	5789	54421	398	438	400	5090	4963	375				7	7	7	7	10	10	10	10	10	10
phaC1	poly(3-hydroxyalkanoic acid) synthase 1	5056	66820	5794	54461	394	434	396	5003	4877	461				10	10	10	10	7	7	7	7	7	7
phaF	polyhydroxyalkanoate synthesis protein PhaF	5060	66875	5799	54501				5007	4881	457	391	5147		10	10	10	10				10	10	10	10	10
	probable permease of ABC transporter	5075	67040	5814	54651										7	7	7	7
	probable binding protein component of ABC transporter	5082	67130	5821	54721	5289	5806	5729							-24	-24	-24	-24	-7	-7	-7
	probable transporter	5099	67340	5832	54891										-42	-42	-42	-42
estA	esterase EstA	5112	67510	5845	55021				418	452	4784	4606	569		-27	-27	-27	-27				-26	-26	-26	-24	-24
	probable ATP-binding component of ABC transporter	5152	68060	5890	55431										-19	-19	-19	-19
	probable c4-dicarboxylate-binding protein	5167	68260	5906	55591										-20	-20	-20	-20
	probable dicarboxylate transporter	5168	68280	5907	55601										-20	-23	-23	-23
	hypothetical protein	5202	68720	5946	55961				244	259	4968				-23	-23	-23	-23				-11	-11	-11
	hypothetical protein	5220	68940	5963	56141										-31	-31	-31	-31
glpT	glycerol-3-phosphate transporter	5235	69130	5978	56291							305	5238		-20	-20	-20	-20							-28	-28
	conserved hypothetical protein	5250	69320	5995	56441										-25	-25	-25	-25
algP	alginate regulatory protein AlgP	5253	69370	5998	56471				194	215	263	54	136		10	10	10	10				10	10	10	10	10
	hypothetical protein	5285	69770	6027	56801										8	8	8	8
	probable transcriptional regulator	5301	69980	6075	56961										-22	-22	-22	-22
dadA	D-amino acid dehydrogenase, small subunit	5304	70040	6078	56991										-43	-43	-43	-43
	probable transcriptional regulator	5324	70290	6100	57191										-38	-38	-38	-38
	hypothetical protein	5325	70300	6101	57201										-21	-21	-18	-21
	probable DNA-binding protein	5348	70600	6125	57431	5600	6102	6032	5313	5222	160				-29	-29	-29	-29	-32	-33	-32	-32	-32	-36
	conserved hypothetical protein	5371	70930	6156	57661										-34	-34	-34	-34
	hypothetical protein	5388	71160	6174	57841				304	324	4904				-33	-33	-33	-33				-9	-33	-33
	conserved hypothetical protein	5393	71210	6179	57891										-33	-33	-33	-33
	conserved hypothetical protein	5442	71850	6232	58371										-14	-14	-15	-14
	probable aminotransferase	5523	72870	6324	59191										-64	-64	-22	-64
	putative lipoprotein					40	97	95											-20	-20	-20
	Thiosulphate-binding protein					194	192	187				84	308						-39	-42	-37				-50	-48
	hypothetical protein					198	196	191				242	312						-7	-7	-7				-7	-7
	lipoprotein Blc					356	397	357											-7	-7	-7
	Phosphoglucosamine mutase					774	838	5258				4185	4495						-21	-21	-21				-21	-21
	DNA-binding transcriptional regulator FruR					792	858	803											-20	-20	-20
	PTS fructose IIC component					795	861	806	795	818	4398	823	956						-19	-19	-16	-19	-19	-19	-20	-20
	hypothetical protein					905	963	5148											6	6	6
	serine transporter					919	978	1034											-24	-24	-24
	mannose-1-phosphate guanylyltransferase (GDP)					949	1013	979											-69	-69	-63
	undecaprenyl pyrophosphate synthetase					1105	1180	1274											-40	-44	-49
	surface antigen (D15)					1109	1184	1278				1351	1542						-16	-16	-16				-16	-16
	hypothetical protein					1250	1302	1348											10	10	10
	General substrate transporter					1254	1306	1351											-20	-24	-21
	Benzoate transport					1266	1316	1362	1376	4347	1016	2124	2340						-10	6	-55,-10	-7	-7	-7	-20	-20
	LysR family transcriptional regulator					1403	1511	1533	4579	1310	3879								-39,-17	-38	-38,-17	-14	-17	-17
	PHP-like					1487	1597	4880	4500	1412	3789	3586	1810						-56	-38	-56	-36	-36	-36	-34	-34
	hypothetical protein					1599	1702	1804	4296	1573	3621								-23	-13	-23	-20	-20	-20
	major facilitator transporter					1652	4420	4479											-7	-7	-8
	allantoicase					1704	4368	4361											-7	-7	-7
	Polysaccharide deacetylase					1706	4366	4359											-19	-19	-19
	Mg2+ transporter protein, CorA-like					1742	1838	4659											-21	-21	-20
	3-oxoacid CoA-transferase					2076	2323	2152											-19	-22	-17
	Xylose isomerase-like TIM barrel					2901	2720	2715	3379	2379	2568								-35	-7	-7	-7	-7	-7
	hypothetical protein					3229	3278	3521				1701	3777						-20	-21	-24				-35	-35
	Glucose-methanol-choline oxidoreductase					3358	2487	2160	56	72	75								-27	-26	-26	-23	-29	-29
	outer membrane porin					3618	5216	702	46	60	63								-57	-60	-55	-33	-33	-33
	Acyl-CoA dehydrogenase-like					3948	4197	4395											-10	-7	-11
	GntR family transcriptional regulator					4112	1824	4672				2000	2190						-35	-34	-35				-37	-37
	Gluconate transporter					4335	4579	4810				3338	3565						-32	-29	-30				-23	-22
	acyl-CoA synthetase					4353	4598	4829	4549	1340	3844								-56	-56	-65	-59	-59	-59
	N-acylglucosamine 2-epimerase					4371	4618	4847				3113	3278						-20	-21	-20				4	7
	two component transcriptional regulator					4373	4620	4962				1111	1290						-21	-19	-18				-38	-38
	L-serine ammonia-lyase					4393	4642	4898											-22	-22	-26
	Cold-shock DNA-binding protein					4395	4644	4900				1094	1274						-8	-8	-8				-9	-9
	chemotaxis sensory transducer, Cache sensor					4431	4784	4936											-30,4	4	4
	Citrate-proton symport					4459	4804	4955				3999	4296						-27	-26	-27				-25	-26
	4-hydroxybenzoate 3-monooxygenase					4478	5170	1510				3500	1907						-7	-66	-7				-59	-59
	chromosome replication initiation inhibitor protein					4483	4823	4852	917	956	983								-40	-40	-40	-40	-40	-40
	Aquaporin					4531	4867	1143	1076	1117	1105	3904	4167						-23	-22	-23	-22	-22	-22	-21	-22
	transcriptional regulator					4697	5085	836				4121	4427						-61,-18	-58,-15	-59,-16				-56,-13	-56,-13
	3-dehydroquinate dehydratase					4902	5381	5364	2407	3288	1913								-27	-22	-25	-24	-15	-15
	sigma54 specific transcriptional regulator					4988	5468	5440											-11	-11	-11
	zinc-containing alcohol dehydrogenase superfamily protein					5202	5723	5646											-23	-23	-23
	Glucose-methanol-choline oxidoreductase					5347	5867	5790	5122	4996	343								-24	-21	-20	-19	-19	-19
trmE	tRNA modification GTPase TrmE								5	5308	5212											-66	-66	-64
trkA	potassium transporter peripheral membrane component								65	81	84											-25	-25	-24
	methyl-accepting chemotaxis sensory transducer								320	342	4887											-26	-25	-27
	amine oxidase								383	407	4820	4667	518									4	4	4	4	-42
	spermidine/putrescine ABC transporter ATPase								411	445	4791											-17	-17	-17
rplP	50S ribosomal protein L16								461	494	4742	4541	633									-65	-65	-65	-65	-65
	methyl-accepting chemotaxis transducer								584	623	4580											-22	-22	-23
	FecA-like outer membrane receptor								867	897	4311											4	4	4
gap-1	glyceraldehyde-3-phosphate dehydrogenase, type I								1009	1047	4215	1108	1287									-69	-69	-70	-26	-26
	aldose 1-epimerase								1020	1058	4204											-20	-20	-20
dctP	TRAP dicarboxylate transporter, DctP subunit								1169	1203	1187	900	1051									-23	-23	-23	-25	-25
	porin, putative								1173	1206	1190											-7	-7	-7
	winged helix family two component transcriptional regulator								1181	1211	1193	3716	1672									-21	-21	-25	-34	-18
	hypothetical protein								1218	1247	3997											-54	-54	-54
algE	outer membrane protein AlgE								1284	4441	885	1059	1239									-28	-28	-28	-28	-28
cspA-1	cold shock protein CspA								1522	4202	4097											-23	-23	-23
	major facilitator family transporter								2040	3702	3156											-23	-23	-22
	metallo-beta-lactamase family protein								2045	3696	3151											-20	-20	-18
	citrate transporter								2057	3683	3161											-22	-22	-23
	outer membrane porin								2058	3682	3160											-24	-24	-24
fadB2x	short-chain dehydrogenase/reductase SDR								2214	3524	3457											-51	-51	-51
ansA	L-asparaginase, type II								2453	3237	1955											-10	-10	-10
	amino acid ABC transporter permease								2543	3171	2214											-26	-26	-26
	major facilitator transporter								2548	3167	2219											-62	-62	-62
	major facilitator family transporter								2553	3162	2224											-25	-25	-22
	oxidoreductase domain protein								2602	3123	2148											-26	-26	-26
	methyl-accepting chemotaxis sensory transducer								2861	2828	2757	1776	3699									-29	-29	-27	-31	-30
uppP	undecaprenyl pyrophosphate phosphatase								2862	2827	2756											-42	-45	-45
	saccharopine dehydrogenase								2928	2764	2125											4	4	-42
	3-oxoacid CoA-transferase subunit B								3123	2593	2432	3238	3456									-21	-21	-21	-22	-22
	periplasmic polyamine-binding protein, putative								3147	2567	2898											-26	-26	-26
	LysR family transcriptional regulator								3152	2562	2893	2395	2661									-39	-39	-39	-38	-38
benR	AraC family transcriptional regulator								3159	2555	2886											-28	-28	-28
benK	major facilitator transporter								3165	2550	2706											-25	-25	-25
benF	benzoate-specific porin								3168	2547	2701											-26	-26	-26
paaB	phenylacetate-CoA oxygenase subunit PaaB								3277	2482	2632											-43	-43	-43
phaE	phenylacetate-CoA ligase								3279	2480	2630											-21	-21	-21
	putative 3-hydroxyphenylpropionic transporter MhpT								3349	2408	2055	2731	2947									-21	-21	-20	-25	-25
	hypothetical protein								3350	2407	2054											-69,-36,-24	-70,-36,-24	-61,-24
ech	p-hydroxycinnamoyl CoA hydratase/lyase								3358	2400	2047	2728	2944									-20	-20	-20	-20	-20
	hypothetical protein								3459	2310	2942											-7	-25	-25
	hypothetical protein								3464	2305	2947											-37,-29	-32,-23	-24
	enoly-coenzyme A hydratase/isomerase family protein								3491	2280	2884	1770	3705									-23	-23	-23	-36	-36
mvaB	hydroxymethylglutaryl-CoA lyase								3540	2234	1943											-40	-40	-41
	amino acid ABC transporter, periplasmic amino acid-binding protein								3593	2179	2808											-33	-33	-32
	amino acid ABC transporter ATP-binding protein								3597	2175	2812											-9	-9	-9
	5-dehydro-4-deoxyglucarate dehydratase								3599	3098	2814											-7	-7	-7
	d-galactonate transporter								3600	3099	2815	4226	4548									-28	-28	-28	-25	-25
	alpha/beta fold family hydrolase								3645	2085	2258											-28	-70	-70
	major facilitator transporter								3666	2063	2237											-66	-66	-65
glcD	glycolate oxidase subunit GlcD								3745	2018	2202	3331	3555									-31	-31	-30	-22	-22
	polyamine ABC transporter, periplasmic polyamine-binding protein								3814	1955	1935											-27	-27	-28
	polyamine ABC transporter ATP-binding protein								3817	1952	1932											-7	-7	-7
	allantoate amidohydrolase								4034	1804	1838											-28	-28	-28
ccoQ-1	cytochrome c oxidase, cbb3-type, CcoQ subunit								4252	1616	3571											-20	-20	-20
ccoN-2	cytochrome c oxidase, cbb3-type, subunit I								4255	1613	3573											-31	-31	-31
ccoP-2	cytochrome c oxidase, cbb3-type, subunit III								4258	1610	3576											-7	-7	-7
	hypothetical protein								4289	1579	3615											-49	-49	-48
	hypothetical protein								4291	1577	3617											-30	-30	-30
	hypothetical protein								4349	1518	3675											6	6	9
bkdA1	3-methyl-2-oxobutanoate dehydrogenase								4401	1453	3742											-31	-31	-30
hmgA	homogentisate 1,2-dioxygenase								4621	4481	817											-23	-23	-23
	acetyl-CoA acetyltransferase								4636	4498	803	824	957									-9	-9	-9	-22	-22
	xanthine/uracil permease family protein								4643	4505	795											-24	-24	-24
	methyl-accepting chemotaxis sensory transducer								4658	4520	778											-59	-59	-62
	major facilitator family transporter								4758	4632	662	3119	3284									-11	-26	-26	-26	-47
	RNA methyltransferase								4879	4759	4669											-17	-17	-11
thiC	thiamine biosynthesis protein ThiC								4922	4798	4714											8	8	8
	amino acid ABC transporter permease								5031	4905	433											-22	-22	-22
hutH	histidine ammonia-lyase								5032	4906	432											-68	-68	-46
hutU	urocanate hydratase								5033	4907	431											10	10	10
	hypothetical protein								5279	5189	191											-21	-21	-21
accC-2	acetyl-CoA carboxylase subunit A								5347	5256	5125	5061	5511									6	6	6	6	6
	biopolymer transport protein ExbD											204	68												-35	-35
	hypothetical protein											241	107												-23	-23
	General substrate transporter:TonB box, N-terminal											325	5219												-21	-21
	NLPA lipoprotein											328	5216												-55	-54
mdcA	Malonate decarboxylase, alpha subunit											442	5087												6	6
	3-hydroxyisobutyrate dehydrogenase											466	5060												-59	-60
	aldehyde dehydrogenase											629	728												-22	-22
fabG	3-ketoacyl-(acyl-carrier-protein) reductase											644	743												-62	-62
	regulatory protein, LysR:LysR, substrate-binding											688	781												-30	-30
	Gamma-glutamyltranspeptidase											691	787												-18	-18
	extracellular solute-binding protein											762	889												-24	-24
	stress protein											812	944												-41	-56,-41
	Phosphoenolpyruvate-protein phosphotransferase											821	954												-45	-45
	hypothetical protein											858	993												-68	-67
	hypothetical protein											867	1001												-67	-68
	hypothetical protein											902	1053												-25	-25
	outer membrane porin											903	1054												-7	-7
	amine oxidase, flavin-containing											965	1126												-64	-64
	hypothetical protein											966	1127												-49	-49
	regulatory protein, TetR											1000	1158												10	-63
	hypothetical protein											1577	3908												-19	-19
	hypothetical protein											1620	3865												-29	-29
	Biopolymer transport protein ExbD/TolR											1634	3846												-8	-8
	major facilitator transporter											1709	3771												-26	-26
	Helix-turn-helix, Fis-type											1736	3741												-38	-38
	ABC transporter											1737	3740												-26,-18	-21
	ABC transporter, periplasmic substrate-binding protein, putative											1742	3735												7	7
	Ureidoglycolate hydrolase											1806	3669												-13	-13
	GCN5-related N-acetyltransferase											1821	3654												-26	-26
	hypothetical protein											1953	2143												-19	-19
	methylcitrate synthase											2086	2288												-22	-22
cobA_cysG_	uroporphyrin-III C-methyltransferase											2098	2300												-50	-50
	Intradiol ring-cleavage dioxygenase											2122	2338												-21	-21
aroE	Shikimate 5-dehydrogenase											2132	2348												-21	-20
	Periplasmic binding protein/LacI transcriptional regulator											2151	2367												-30	-30
	Mn2+/Fe2+ transporter											2230	2464												-23	-22
	histidine kinase, HAMP region: chemotaxis sensory transducer											2237	2472												-23	-23
	helix-hairpin-helix DNA-binding motif-containing protein											2272	2581												-35	-11
	luciferase											2278	2588												-54	-53
	Aldose 1-epimerase											2369	2636												-26	-26
	Senescence marker protein-30 (SMP-30)											2370	2637												-23	-23
	Periplasmic binding protein/LacI transcriptional regulator											2371	2638												-21	-21
araH	L-arabinose transporter permease protein											2373	2640												4	4
	Mannitol dehydrogenase											2436	2703												10	10
	Oxidoreductase, N-terminal:Oxidoreductase, C-terminal											2455	2722												-26	-26
	Isovaleryl-CoA dehydrogenase											2470	2739												-40,-22	-51,-29
	hypothetical protein											2494	2765												-19	-70
	putative lipoprotein											2624	2879												-60	-60
	major facilitator transporter											2715	2910												-7	-63
	outer membrane porin											2730	2946												-30,-21	-54
	3-alpha-hydroxysteroid dehydrogenase											2733	2949												-23,10	-23
	Helix-turn-helix, AraC type:Periplasmic binding protein/LacI transcriptional regulator											2882	3001												-7	-7
	Xylose isomerase											2883	3002												-22	-21
	Periplasmic binding protein/LacI transcriptional regulator											2884	3003												-24	-24
	regulatory protein, GntR											2910	3037												4	4
	regulatory protein, LysR:LysR, substrate-binding											2929	3231												-53	-44
	Alpha amylase, catalytic region											2993	3126												-49	-49
	indolepyruvate ferredoxin oxidoreductase											3021	3155												-21	-32
	regulatory proteins, AsnC/Lrp											3022	3156												-21	-21
	Thiolase											3031	3164												-22	-25
	regulatory protein, LysR:LysR, substrate-binding											3062	3196												-61	-64
	Glycerate kinase											3115	3280												-7	-7
	inner-membrane translocator											3263	3488												-24	-21
	Periplasmic binding protein/LacI transcriptional regulator											3265	3490												-28	-28
	Myo-inositol 2-dehydrogenase											3268	3494												-23	-21
	Pyruvate decarboxylase:Pyruvate decarboxylase											3269	3495												-20	-20
	AP endonuclease											3270	3496												-10	-10
	AP endonuclease											3273	3499												-21	-21
	Carbohydrate kinase, PfkB											3274	3500												-19	-19
	Helix-turn-helix protein RpiR:Sugar isomerase (SIS)											3275	3501												-70	-25
	hypothetical protein											3335	3561												5	5
	hypothetical protein											3342	3569												-66	-66
ampC	Beta-lactamase											3364	3594												-19	-19
	hypothetical protein											3462	1953												-7	-9
	major facilitator transporter											3501	1906												-30	-30
	hypothetical protein											3594	1800												-31	-31
	aromatic hydrocarbon degradation protein											3669	1720												-20	-20
	Short-chain dehydrogenase/reductase SDR											3821	4082												10	10
	regulatory protein, DeoR											3906	4169												-7	-7
	Peptidase U62, modulator of DNA gyrase											4154	4463												-24	-24
	hypothetical protein											4219	4542												4	4
	hypothetical protein											4267	4527												-64	10
	phosphomethylpyrimidine kinase											4340	4798												-58	-57
	Secretion protein HlyD											4802	376												4	4
	extracellular solute-binding protein											4812	364												-54	-54
	PAS											4907	5352												10	10
	FAD-dependent pyridine nucleotide-disulphide oxidoreductase											5028	5473												-7	-7
	histidine kinase, HAMP region: chemotaxis sensory transducer											5092	5553												-55	-56
